# Supplementary material for: MRI-Based Machine Learning for Prediction of Clinical Outcomes in Primary Central Nervous System Lymphoma
Source: Life (Basel). 2024 Oct 11;14(10):1290. doi: 10.3390/life14101290 (PMC11509076; doi:10.3390/life14101290)
Supplement: Supplementary file 1 [file life-14-01290-s001.zip]

Archive with 1 entries (1 files):
- life-3151890-supplementary.pdf
